# Supplementary material for: Detailed analysis of distorted retinal and its interaction with surrounding residues in the K intermediate of bacteriorhodopsin
Source: Commun Biol. 2023 Feb 17;6:190. doi: 10.1038/s42003-023-04554-2 (PMC9938236; doi:10.1038/s42003-023-04554-2)
Supplement: Supplementary file 4 — Supplementary Data [file 42003_2023_4554_MOESM4_ESM.xlsx]

## Sheet: Fig. 2b
Torsion/Structure	crystal I(K): 7XJC	crystal II(K)	crystal III(K)	mean (for K)	s.d.(for K)		crystal I(bR): 7XJD	crystal II(bR)	crystal III(bR)	mean (for bR)	s.d.(for bR)		7Z0D(L)
C5-C6	179.16	185.37	189.41	184.65	5.16		180.87	182.31	182.27	181.82	0.82		182.76
C6-C7	173.54	176.5	171.14	173.73	2.68		178.24	175.69	177.51	177.15	1.31		185.11
C7-C8	170.62	164.21	160.59	165.14	5.08		170.5	168.52	172.11	170.38	1.8		165.03
C8-C9	181.98	177.6	177.73	179.1	2.49		186.62	186.16	185.8	186.19	0.41		180.46
C9-C10	163.02	166.17	168.52	165.9	2.76		176.6	182.68	176.87	178.72	3.44		186.5
C10-C11	194.56	186.87	200.98	194.14	7.06		183.4	184.58	185.29	184.42	0.95		171.77
C11-C12	171.79	161.33	170.81	167.98	5.78		190.23	183.44	190.37	188.01	3.96		157.48
C12-C13	170.31	177.78	171.99	173.36	3.92		177.92	179.2	179.19	178.77	0.74		168.16
C13-C14	-37.78	-10.65	-27.22	-25.22	13.68		204.57	203.73	205.77	204.69	1.03		17.42
C14-C15	157.14	153.37	163.78	158.1	5.27		182.01	177.48	178.41	179.3	2.39		178.72
C15-NZ	142.75	125.88	145.23	137.95	10.53		192.26	191.15	191.58	191.66	0.56		248.02
CE-NZ	230.52	223.34	221.71	225.19	4.69		252.17	253.68	253.21	253.02	0.77		149.05
CD-CE	65.9	70.55	56.34	64.26	7.25		72.11	74.71	69.11	71.98	2.8		-50.47

## Sheet: Fig. 5b
PDB-ID(state)	C13-C14	C15-NZ	s.d. (for C13-C14)	s.d. (for C15-NZ)
1QKP (bR)	183.78	184.38
1QKO (K)	0.47	186.66
1M0L(bR)	206.48	188.5
1M0K (K)	-56.22	130.62
1IW6 (bR)	187.34	195.89
1IXF (K)	-5.54	154.34
6G7H (bR)	195.01	198.41
6G7K (K)	-36.66	158.51
6RMK (bR)	210.01	187.04
6GA6 (K)	-67.83	146.79
7Z09 (bR)	205.43	190.13
7Z0C (K)	-15.34	161.29
7XJD:crystal I (bR)	204.57	192.26
7XJC:crystal I (K)	-37.78	142.75
crystal II(bR)	203.73	191.15
crystal II(K)	-10.65	125.88
crystal III(bR)	205.77	191.58
crystal III(K)	-27.22	145.23
mean (bR)	204.69	191.66	1.03	0.56
mean (K)	-25.22	137.95	13.68	10.53
